# Supplementary material for: Comparative analysis of single-stranded DNA donors to generate conditional null mouse alleles
Source: BMC Biol. 2018 Jun 21;16:69. doi: 10.1186/s12915-018-0529-0 (PMC6011517; doi:10.1186/s12915-018-0529-0)
Supplement: Supplementary file 4 — Table S3. Fisher’s Exact Test calculation to determine significance of obtaining a founder vs. no founder between symmetric and asymmetric homology arm designs for targeting loxP sites. Table S4. Fisher’s Exact Test calculation to determine significance of obtaining loxP sites in cis vs. loxP sites in trans between symmetric and asymmetric homology arm designs for targeting loxP sites. Table S5. Fisher’s Exact Test calculation to determine significance of obtaining loxP sites in cis, non-mutated vs. loxP sites in cis, mutated between symmetric and asymmetric homology arm designs for targeting loxP sites. (XLSX 35 kb) [file 12915_2018_529_MOESM4_ESM.xlsx]

## Sheet: ssODN SymDesign and sgRNA
gene	Design Type	LoxP from PAM	RefSeq	Genbank Targeting	Transcript ID	upstream intron	critical exon (5')	critical exon (3')	downstream intron	upstream guide	downstream guide	5' Donor	3' Donor
IL1rl1	symmetric	4	NM_001025602	https://www.i-dcc.org/imits/targ_rep/alleles/19059/escell-clone-genbank-file	ENSMUST00000097772.9	Intron 3-4	ENSMUSE00000309818	ENSMUSE00000630166	Intron 5-6	http://www.sanger.ac.uk/htgt/wge/crispr/303659340	http://www.sanger.ac.uk/htgt/wge/crispr/303659574	ATAATTGGCA GCCTGATTAG AAGAATGCCC ATCTTGTCTA GTGACACATT AGAACAATGA GTAATTGCTC GATGCGGATC CATAACTTCG TATAGCATAC ATTATACGAA GTTATTCTCT GGGATTAAGA AAAAACTAAC ATATGAAACA GAAGCCCAGA CATCTAAAAC CACAAAGATC	TGATAACTAT GATTCTATAG AAGAAGCATA GACATTCAAA GAAGATGCTG TCAATATATC CATGACAAAG ACGTATAACT TCGTATAATG TATGCTATAC GAAGTTATGG ATCCGTTCAG GAGCCCACAG GTCCACTGTT CACAGCTCTC CACCACTGTG CCCATGTGTA CATGGAGAGG
Eif2s2	symmetric	4	NM_026030	does not follow IMPC	ENSMUST00000099173.10	Intron 1-2	ENSMUSE00001342000	ENSMUSE00001342000	Intron 2-3	http://www.sanger.ac.uk/htgt/wge/crispr/443896475	http://www.sanger.ac.uk/htgt/wge/crispr/443896431	AAAAGAACAG GATACATTAA AATGCCAAAA GGTGGGGCTG GAGACATCCC ACACTTGCTC CCCGGTACTT GCTTATATAA CTTCGTATAA TGTATGCTAT ACGAAGTTAT GGATCCTTGC AGGCTCCCTT TCACAGGCAA TACACACAGT AAAAAAACAA AACAGAATTT ACAGAAAGCC CAC	GGTGAATAGT TGTGGCGGTC ACAGTTGTTG TGGAAGCCTT AGCTGCTCCG CTGGATTGGT CGACCTGGAG CCGTACGGAT CCATAACTTC GTATAGCATA CATTATACGA AGTTATATCG AGGGATAGAA GGTTGGATGG GACAGGGAAG TGGACAAAGT GAAGATAGAG TTGAATAGTC TAA
IL33	symmetric	6	NM_001164724	https://www.i-dcc.org/imits/targ_rep/alleles/33083/escell-clone-genbank-file	ENSMUST00000025724.8	Intron 4-5	ENSMUSE00000145155	ENSMUSE00000145146	Intron 7-8	http://www.sanger.ac.uk/htgt/wge/crispr/424925177	http://www.sanger.ac.uk/htgt/wge/crispr/424925489	GACCATTCTT TGCAGCTGTC CCCTAGACTG TGGGAAGGTA AGAAAAGGAG CTACCCTCCT CGTCCTCACC CCAAGGATCC ATAACTTCGT ATAGCATACA TTATACGAAG TTATCTGTGC AGGAAGGTAA CACCTTTAAT CCCACCCTGG TATCAGCTAT GGTACTTAGC TTTTGCCTAT GTT	AATAAACTAC AGTCAGTCAC TTCTAATGAC TTGCTTGGGA GTAGGGAAGG GAGAGAAGTG TGGTCTTGTT GCTAGGATCC ATAACTTCGT ATAGCATACA TTATACGAAG TTATCAAGTC TGGTCTCCAG CAACAACACA GAATCACTGG AGAACTTGTC AGAAAGCAGG ATTTCCGGCT CCC
Nadk	symmetric	4	multiple	does not follow IMPC	ENSMUST00000067760.10	Intron 3-4	ENSMUSE00000125060	ENSMUSE00000684517	Intron 10-11	http://www.sanger.ac.uk/htgt/wge/crispr/478870734	http://www.sanger.ac.uk/htgt/wge/crispr/478871423	CTCTATAGGC TGACAGGTAG CCTAGGATTT CCTCTCTGTT GCTTTATGCC ATCTCTGTCC CCACCATAAT ACATGTGGAT CCATAACTTC GTATAGCATA CATTATACGA AGTTATGATC TGGCCCATGA AGATGATTAT AGGTACAGTT GGCAAGCAGG GTGCCCAAGA GGATATGGCC AAA	TCTCTGACGG CACAGAGAGC TGGCCAGCCC TCTGTGCAGG ACTCTTGAGT TGCAAGAGAT GGAGACGGTC CCCATTGGAT CCATAACTTC GTATAGCATA ATTATACGA AGTTATAGGA GGGCATGGCA TAAGTGTCTT CGTGTAAGCA AAGACTCCTG ATTGGTCTGA TCCTCAAAGC CTC
Ly6e	symmetric	4	multiple	https://www.i-dcc.org/imits/targ_rep/alleles/37489/escell-clone-genbank-file	ENSMUST00000051698.13	Intron 2-3	ENSMUSE00000128593	ENSMUSE00000403716	3' of gene	http://www.sanger.ac.uk/htgt/wge/crispr/389803226	http://www.sanger.ac.uk/htgt/wge/crispr/389803602	CTGTGCTGGC CCAGCTACAC CTTTGTCACC TCGTGTTGAC TTTAGCCACT CCAGTACCAA AGTCTGAAGT CAGTTGGGAT CCATAACTTC GTATAGCATA CATTATACGA AGTTATTCAT TGGCTGGCTT TTTTCCCTGA CCCAGGGCTG AGCATGCTGT TGCTTCTTGT CAGTGGGTTG GGG	AAGACCAGGG TTCCCATGAC GTATAGCCTG AGGGTACAAG AAGGAATTAG CCTCATACCA GGTAGCTCAG CTACCTGGAT CCATAACTTC GTATAGCATA CATTATACGA AGTTATGAAA AGGACAAACT TTGGGGAAAT GTCACCGGGA CAGCACCTGA GACTCAGAAA GTATGCTTTG TTC
Nudt21	symmetric	4	NM_026623	https://www.i-dcc.org/imits/targ_rep/alleles/7025/escell-clone-genbank-file	ENSMUST00000034204.10	Intron 1-2	ENSMUSE00000299089	ENSMUSE00000462075	Intron 3-4	http://www.sanger.ac.uk/htgt/wge/crispr/535278164	http://www.sanger.ac.uk/htgt/wge/crispr/535277987	TTAAAAGGCA AGCAACTAGA GAGCTGCTGA TAGACAGTGG TGGCTCAGCA CATAGGAGAA AACAGATTAG CTGTTAGGAT CCATAACTTC GTATAGCATA CATTATACGA AGTTATGTAC AGGTTGGTTA ATAGAAGTTG TAACTAGATT AGTCAGAGGA ACCAGGCTGC TACTTCTGGT ATC	AGAGTGAGAC CCAATTGCTA AATAAACTAA AATGTCGATG AAACAATAAT GCTCAGGTGC CGCTTTGGTA GCGGTTGGAT CCATAACTTC GTATAGCATA CATTATACGA AGTTATTCCG AGGAAAGCTA CTCACGTTTC CTCTGGTTCT TCTGAAAACT ACCAAAACGT CAGGAGAAAG GTC
Mbd2	symmetric	4	NM_010773	https://www.i-dcc.org/imits/targ_rep/alleles/3394/escell-clone-genbank-file	ENSMUST00000074058.10	Intron 1-2	ENSMUSE00000354986	ENSMUSE00000354986	Intron 2-3	http://www.sanger.ac.uk/htgt/wge/crispr/419910893	http://www.sanger.ac.uk/htgt/wge/crispr/419910951	AAACCAGTGT TTTCATTTGT GGTTGTGCTC AGTTCTCAGC AGTGAGCTGT GTGTGCAGTA GCAGCATGCG CAGCACGGAT CCATAACTTC GTATAGCATA CATTATACGA AGTTATTTTC CGGTGTTAAG TGATACATTA TGTCTTTCTT CAGGAAGCTA AGGAGTTCCT TCAAGACTTG TAA	ATAGTGGAAG AGCTTCCATA GAAACAGTGT AAATGACTGC ACAGAAGAAA GCAGTGTTTC AGCACGGCAC TAGGCCGGAT CCATAACTTC GTATAGCATA CATTATACGA AGTTATAGCG TGGACACCAC ACTTTGGGAT TTTCTTTTTT TTTTCTTTTT TTCTTTTTTT TTTAAAACAT AGT
Bbox1	symmetric	4	NM_130452	https://www.i-dcc.org/imits/targ_rep/alleles/5409/escell-clone-genbank-file	ENSMUST00000046233.8	Intron 1-2	ENSMUSE00000315212	ENSMUSE00000315212	Intron 2-3	http://www.sanger.ac.uk/htgt/wge/crispr/439200636	http://www.sanger.ac.uk/htgt/wge/crispr/439200588	GGGGAGGATT CGGAAATAAG CAACAGAGAA GCAGGTTCGA CAGCACATGA TAACTTCGTA TAGTATACAT TATACGAAGT TATGAAGTTC CTATACTTTC TAGAGAATAG GAACTTCATA ACTTCGTATA ATGTATGCTA TACGAACGGT ATGGTTGGCA CCGAGACTGA TGATTTTAGG ATGCCTTATG CACATATGCA	CTACCTCTGG TTGATGCCAC TCCTTTGCAG AGAGTGTGGA GAAAACAACT TGGACTCTCA GCTTTTACTT CAGCTAATAA CTTCGTATAG TATACATTAT ACGAAGTTAT ATTCAGGCTC AAGCCTACTG TATCTTTCTC TGCCAGTATT TTAGAATACC AACATCTGCT CTGTTCT
Fam132b	symmetric	4	NM_173395	https://www.i-dcc.org/imits/targ_rep/alleles/16804/targeting-vector-genbank-file	ENSMUST00000086861.11	Intron 1-2	ENSMUSE00000706965	ENSMUSE00000355574	Intron 7-8	http://www.sanger.ac.uk/htgt/wge/crispr/308842133	http://www.sanger.ac.uk/htgt/wge/crispr/308842869	GCCACTCTCA GAGCTTGAAT CCTTGGGCCA GTGTTTTAGA AAGCTGAGAA AAGTAAAGGC CTAGCTAGAG TCATGAGGAT CCATAACTTC GTATAGCATA CATTATACGA AGTTATCATC CGGCTCCTCT GCCCCACTGC TCCCCATGCC CTGTGACCAC AGTGGCCCTG AGGCTGGTCT CCC	CCAGGGAAGT CGCTTCCGAG GACCCACATG TAATGCACAC CCTTTGACTT CAATGGAACT CATGCTAACA GCACTAGGAT CCATAACTTC GTATAGCATA CATTATACGA AGTTATCAGC TGGCTTGATC CAAGCCATCC ACCCTGGAGC TCAGCAGAAC TATATGAGCA CTCCACACAC CTC
Kctd7	symmetric	4	NM_172509	https://www.i-dcc.org/imits/targ_rep/alleles/13926/escell-clone-genbank-file	ENSMUST00000040616	Intron 1-2	ENSMUSE00000310148	ENSMUSE00000310148	Intron 2-3	http://www.sanger.ac.uk/htgt/wge/crispr/492304288	http://www.sanger.ac.uk/htgt/wge/crispr/492304483	AACTAGGGGA CACCCCCCAC CCCGCTTTCC TTAAGCATCC ATCACCAAGT CCTACTCATT CGACCTGATA GCCCTTGCTA GCATAACTTC GTATAATGTA TGCTATACGA AGTTATAAAT GGGGTGTCTC TTCACCCCAA CCCTCCAACC TCTACCAGCT TTCATTGTCT TTTACTCCTT TTT	TAATTTCATC ACGGGTTTTT TTTGTTACGA TTTATTTTTT ATTTATATGT GCATATCACT TGTGTGCGTG AGGCCCGAAT TCATAACTTC GTATAGCATA CATTATACGA AGTTATGAAT GGGATGTTGA ATCTCCTAAA GCTGGAACCA CAAGCAGTTG TGAGCTGTTG ATGTGGATGC TGG
Nanos2	symmetric	4	NM_194064	https://www.i-dcc.org/imits/targ_rep/alleles/37638/escell-clone-genbank-file	ENSMUST00000063563.8	in exon	ENSMUSE00000443446	ENSMUSE00000443446	3' of gene	http://www.sanger.ac.uk/htgt/wge/crispr/511766799	http://www.sanger.ac.uk/htgt/wge/crispr/511767024	ACCTCACCCT CCTGTCTTTG CTTCCGGCTC TGAATTATAT CCATCACCAC CTGTAGGAAA AAGAAGAAGG CATGAACATG GTTAGCAGAA TAACTTCGTA TAATGTATGC TATACGAAGT TATCTCGAGA AGGGTCCCCA AACTCACCTG GCTCAGGTTA AAGTAGTCTC TCCACATGTC AAAGGGCGGT AGGTCCATGC	TAGTGGGCGG GTGCCTTTGG GTGCTGGGAG AGAGAGCACA AGAGGGAACT GAAGGGCCGC CTAAAACCCT GGGAACCGCT CGAGATAACT TCGTATAGCA TACATTATAC GAAGTTATTA AGAGGGGCAG GAGGGGGTCC AGAACTGCCG CCCAGACCTA TCTCATATTG TCTTCCAACA CAAGT
Sucla2	symmetric	4	NM_011506	https://www.i-dcc.org/imits/targ_rep/alleles/3030/escell-clone-genbank-file	ENSMUST00000160507.7	Intron 2-3	ENSMUSE00000123692	ENSMUSE00000123695	Intron 4-5	http://www.sanger.ac.uk/htgt/wge/crispr/378132514	http://www.sanger.ac.uk/htgt/wge/crispr/378132565	TTGCCAAAAA TTTTCAGTAT ACTATTTCAG AAATGATCTA AAATAAGTGC TTAATCTTTT AAAGGGATAG ACCTTTCTCG AGATAACTTC GTATAGCATA CATTATACGA AGTTATCATA TGGTGAATAA TGTTTTAGTT TTCAAATCTA GAAAAATCTA TGTATGTGGA ATGACTTAGT CTT	TGAAAAATAA TATGGTAGAA TTTGACATGT AATATAGTTT CTAAAAAGCG ATAGGGGAAT TCCACTGTAA TACGTTCTCG AGATAACTTC GTATAGCATA CATTATACGA AGTTATTCAT GGGGTTTTCA AATGATTAAT TCTTTAGACG TACCTTAAAT CTCTGGAAAT TGTATTTGGG TTA
Suclg1	symmetric	4	NM_019879	https://www.i-dcc.org/imits/targ_rep/alleles/11011/escell-clone-genbank-file	ENSMUST00000064740.8	Intron 1-2	ENSMUSE00001301074	ENSMUSE00001301074	Intron 2-3	http://www.sanger.ac.uk/htgt/wge/crispr/501906955	http://www.sanger.ac.uk/htgt/wge/crispr/501907043	GTCTCAAACA AACTCTGAAA TTACCCTGAA ACTCTGAAAA AAAAAACCCT GCTAATGTTT GCTATGTGCA CCCCCCATAA CTTCGTATAA TGTATGCTAT ACGAAGTTAT CTCGAGACTC AGGCATGAGC GCCTATGAAC ATCAGCTGAG CTGGGAGGTA AACTTCAGCA ATGTAAGAGC TAC	CAAATAGACT CTAAAGAAAA GCTTGTGTTA AGTGTGGAAT CCATACCTCT GAGAGAAATG CACAAATGCA CAGACGCTCG AGATAACTTC GTATAGCATA CATTATACGA AGTTATCTCC TGGAAAGTGT GGGCAGGTGA ATCAGCATGG GACTTCCCAC TATGTCCTGG TCTCTGAAGG AGC
Tmem70	symmetric	3	-	https://www.i-dcc.org/imits/targ_rep/alleles/6748/escell-clone-genbank-file	ENSMUST00000177501.1	Intron 1-2	ENSMUSE00000154373	ENSMUSE00000154373	Intron 2-3	http://www.sanger.ac.uk/htgt/wge/crispr/301315118	http://www.sanger.ac.uk/htgt/wge/crispr/301315155	GAGCCTCTCC ATCCTGAAGC CTGGTTTTAA GAGATAAGAT CTCTGACTCT GGAGCTCTCT GGTTGGCTAG AGTGGCCGGA TCCATAACTT CGTATAGCAT ACATTATACG AAGTTATGGC AGGAAGCCTG GGAATCCTCT AGGTTATTTG AGAGAATTCT TTGCATGGCA TTGTAACAAG TTC	AATTAGAAAT ATTTATGCAT ATACATATAT CCATGCAATA ACTGAGGATA AGACGCCATG AATTTAAACG AAACTAAATA ACTTCGTATA ATGTATGCTA TACGAAGTTA TGGATCCCGG GGGAGGGGAT ATAGGAAGTT TTGAAGGCAG GAAGGGGAAG GGAGAAGCGT AATTATTTTA TAA
Adgrb3	symmetric	4	NM_175642	https://www.i-dcc.org/imits/targ_rep/alleles/40955/escell-clone-genbank-file	ENSMUST00000151309	Intron 18-19	ENSMUSE00001297684	ENSMUSE00001297684	Intron 19-20	http://www.sanger.ac.uk/htgt/wge/crispr/302127240	http://www.sanger.ac.uk/htgt/wge/crispr/302127202	ATTATTATAA TCACCTTTTT ACATATGTAT ATGTACATTT ATAACGTCTA TATAAGCCAA TAGAAATGCT AAGGCCCTCG AGATAACTTC GTATAGCATA CATTATACGA AGTTATTAAC AGGAAAGTCC TACAACTCTC CTGTATACTA GAAGAATATA TTATTTTTTG TGATAACGTG AAC	GTTGTTGATG TCAAAAGGCT TTGGAGACAT AGAGCTGTGA TGTAATACTT AATTCATATT CTGATTATTA TACATTCTCG AGATAACTTC GTATAGCATA CATTATACGA AGTTATCTAC AGGACTAAAG AATTTTAAGC CAACAGAAGA CTGTGAACCA TCATAGGCAG CACATTAAAT CAG
Fuk	symmetric	4	NM_172283	https://www.i-dcc.org/imits/targ_rep/alleles/27874/escell-clone-genbank-file	ENSMUST00000041382	Intron 4-5	ENSMUSE00000335907	ENSMUSE00000634373	Intron 10-11	http://www.sanger.ac.uk/htgt/wge/crispr/537082051	http://www.sanger.ac.uk/htgt/wge/crispr/537081413	AAGCAGGGAC ACCTCCACTG TACGAGGGCA AAAGGCATTA AGTAAAAGAG GTTTTAAGAA AGCATTGTAT TAGCCGCTCG AGATAACTTC GTATAGCATA CATTATACGA AGTTATGGCG TGGTGGCGCA CGCCTTTAAT CTCAGCAGTC GGGAGGCAGA GGCAGGCGAA TTTCTGAGTT CGA	AAGCAGGGAC ACCTCCACTG TACGAGGGCA AAAGGCATTA AGTAAAAGAG GTTTTAAGAA AGCATTGTAT TAGCCGATAA CTTCGTATAA TGTATGCTAT ACGAAGTTAT CTCGAGGGCG TGGTGGCGCA CGCCTTTAAT CTCAGCAGTC GGGAGGCAGA GGCAGGCGAA TTTCTGAGTT CGA
Pabpc4l	symmetric	4	NM_001101479	https://www.i-dcc.org/imits/targ_rep/alleles/35016/escell-clone-genbank-file	ENSMUST00000166505	Intron 1-2	ENSMUSE00000880311	ENSMUSE00000880311	3' of gene	http://www.sanger.ac.uk/htgt/wge/crispr/451357998	http://www.sanger.ac.uk/htgt/wge/crispr/451357792	CAACTTACAA GTGGCTGGCC AGGACAGGCC CTTCATCTGC CTCCATCCCA GGCGCTGGTG GCTGGTTTCG GAGCACATAA CTTCGTATAA TGTATGCTAT ACGAAGTTAT CTCGAGAAAC AGGCCCAGAC CCTGTGCTGT GTTCCTGTGT TCTGCTGGCT TAAACTTTCA GCCAAGCCTG GGG	AGAAGTTTGA TTTGTTTTAC AGAGCATATC TTCAAAAAAA TTTAAAAATT CTTATTTTCT ACTACTTAGA ACCGTTCTCG AGATAACTTC GTATAGCATA CATTATACGA AGTTATTAGT TGGTTACATT CATATTACAT TTTGAATTAA GTGAACCAAA TGCTTGTCTC TATTGAATAT TTT
Pbld1	symmetric	4	NM_026701.2	https://www.i-dcc.org/imits/targ_rep/alleles/7101/escell-clone-genbank-file	ENSMUST00000178684	Intron 2-3	ENSMUSE00000271636	ENSMUSE00001080432	Intron 5-6	http://www.sanger.ac.uk/htgt/wge/crispr/325425372	http://www.sanger.ac.uk/htgt/wge/crispr/325425589	AGAAGAACCC CACGGTTTGG GTGACTCTTC AAGAGAAATT CTCTGTTATA GGTCTGATGG CTTAGAGGTT CACCGCCTCG AGATAACTTC GTATAGCATA CATTATACGA AGTTATCTAG GGGCTGGCAC CTGCCAAGCG CCTTCTCAAC TACATCAGCT CCGGGCAGGC ACAGCCACAA GAG	CACTCCAGGT GATTCTTAAC CCTCAGAGTG TATATTGTCT GATGCTCTGA ATAAAGTTGG CTATTACATG AGACTTCTCG AGATAACTTC GTATAGCATA CATTATACGA AGTTATCCGT AGGCCTCATT TTTTAGCCCC TACTACTCCT ACTCCTCCAC CTGCACACAC ACCCCTCTCC ACA
Slc2A12	symmetric	4	NM_178934.4	https://www.i-dcc.org/imits/targ_rep/alleles/41064/targeting-vector-genbank-file	ENSMUST00000042261	Intron 1-2	ENSMUSE00000283393	ENSMUSE00000283393	Intron 2-3	http://www.sanger.ac.uk/htgt/wge/crispr/321438586	http://www.sanger.ac.uk/htgt/wge/crispr/321438795	CTCCTAAACA ACAAAGAAAA AAAAAAAAAG ATTTTCCTGC TGTTGTCAAT TTTCTTCTTA GCTAGTGCCT TATTCTCTCG AGATAACTTC GTATAGCATA CATTATACGA AGTTATGCCA TGGTTGGTTG TATGTGTGTC CAAAGCCAAC ACTATGAAAG TCTTACCCAG GGACAAGTCT CCA	TCTAGAGTCA GGTACAGCCT TGTTAGATGC AAGTACAAGA AGCAAAATGA GCATACTGGT GGACGCCTGG TGTTCTCTCG AGATAACTTC GTATAGCATA CATTATACGA AGTTATGCAC AGGCGGAAAA TGTGCCCGTT GTGCAGTTGC TTGTGAAAAA CACAAAGCCC ATGTTTGTCT ACA
Sugct	symmetric	4	NM_138654.3	https://www.i-dcc.org/imits/targ_rep/alleles/33063/escell-clone-genbank-file	ENSMUST00000068545	Intron 2-3	ENSMUSE00000447054	ENSMUSE00000447054	Intron 3-4	http://www.sanger.ac.uk/htgt/wge/crispr/359805382	http://www.sanger.ac.uk/htgt/wge/crispr/359805365	AATGCTAGCA ATGATCAAAC TTGTTAAAAT TGAAATTTTC CATATTTATC GAGCTTAAAA AACTATAACC CCTTTGATAA CTTCGTATAA TGTATGCTAT ACGAAGTTAT CTCGAGATGC AGGAACTTTA TTTCTAGAAT TTTATCCTGG GGAAAAAATT GAAACTAAAG CAACGATCTG CAT	CTAATAAAAA AGTAGAGGGT AATAAATGTT TTTGAGAATT CTGTAAATGA TCCAGGATTA GCACACCCAT AAATTGCTCG AGATAACTTC GTATAGCATA CATTATACGA AGTTATAGTG AGGAAATGAT GGAAATGAGT TATTTTTTGC ATTTCCTGTC TTTCTGTGTG TCTATATTAA TTA
Abat	symmetric	4	NM_172961.3	https://www.i-dcc.org/imits/targ_rep/alleles/14415/escell-clone-genbank-file	ENSMUST00000065987	Intron 2-3	ENSMUSE00000129763	ENSMUSE00000129763	Intron 3-4	http://www.sanger.ac.uk/htgt/wge/crispr/394097447	http://www.sanger.ac.uk/htgt/wge/crispr/394097548	ACTCAAGAGA TCTGGAAGAG CAGCTTTTGG CCTTAACCCC TTGAATTTCT TTTCTCCGAC TGTTGTGGTC TGCCTACTCG AGATAACTTC GTATAGCATA CATTATACGA AGTTATATGT GGGTGCCAGG AACCAAATGT GGTCCTCTGT AAAAGCAGCA AGCGCTCTTA GTACCTGAGC CAT	CCACATGTCC CAGTCTGTGG CCTGCTGTTA GGCAATGTCC TCATGACAGC AGACATGAAA CACCTTTGAA GCCTTCATAA CTTCGTATAA TGTATGCTAT ACGAAGTTAT CTCGAGACAA TGGCCGGGCT TATTTCATGC CCGTCTCTAG AAGAGGCTCT GAAAATGCCT CTTAAGCAGC CTG
Ogdhl	symmetric	4	NM_001081130.1	https://www.i-dcc.org/imits/targ_rep/alleles/27076/escell-clone-genbank-file	ENSMUST00000022480	Intron 4-5	ENSMUSE00000122033	ENSMUSE00000122026	Intron 7-8	http://www.sanger.ac.uk/htgt/wge/crispr/373646018	http://www.sanger.ac.uk/htgt/wge/crispr/373646193	TGCCAGCCTC ATATTGTGTG TTTGAGCTGA AGCTCCCACC GTCTGCCAGC AGGGGATTCA CTGGTGAGCG ACCCCAGAAT TCATAACTTC GTATAGCATA CATTATACGA AGTTATCAGT AGGATGTGTG ACAGCTCAGA ACTCCCAAGC TGGAAGTGGG GTGGGGTTCT GAGCCTCACA TGG	AACTAGCAGG GCCTAGCAAG GGAAGGCAGC TGACTTGCTC CCACTGCTGG AGGCCTGCAG AAGCCCTTAG GCAAAAGAAT TCATAACTTC GTATAGCATA CATTATACGA AGTTATCATC AGGACCATAT GCTCAGTTAA TGTGACCATC AGAGCCACAT AGGTGGGCGG GGATGGGACT GCA

## Sheet: ssODN AsymDesign and sgRNA
gene	Design Type	LoxP from PAM	RefSeq	Genbank Targeting	Transcript ID	upstream intron	critical exon (5')	critical exon (3')	downstream intron	upstream guide	downstream guide	5' Donor	3' Donor
IL1rl1	asymmetric	2	NM_001025602	https://www.i-dcc.org/imits/targ_rep/alleles/19059/escell-clone-genbank-file	ENSMUST00000097772.9	Intron 3-4	ENSMUSE00000309818	ENSMUSE00000630166	Intron 5-6	http://www.sanger.ac.uk/htgt/wge/crispr/303659340	http://www.sanger.ac.uk/htgt/wge/crispr/303659574	TGGCATCTAC ACGTTTTCAC CCAAAACAGA TCTTTGTGGT TTTAGATGTC TGGGCTTCTG TTTCATATGT TAGTTTTTTC TTAATCCCAG AATAACTTCG TATAATGTAT GCTATACGAA GTTATGGATC CGAGCATCGA GCAATTACTC ATTGTTCTAA TGTGTCACT	GGAAAACTAC TGCGGAGGAA GAAGAAACCT CTCCATGTAC ACATGGGCAC AGTGGTGGAG AGCTGTGAAC AGTGGACCTG TGGGCTCCTG AGGATCCATA ACTTCGTATA GCATACATTA TACGAAGTTA TACACGTCTT TGTCATGGAT ATATTGACAG CATCTTCTT
Eif2s2	asymmetric	2	NM_026030	does not follow IMPC	ENSMUST00000099173.10	Intron 1-2	ENSMUSE00001342000	ENSMUSE00001342000	Intron 2-3	http://www.sanger.ac.uk/htgt/wge/crispr/443896475	http://www.sanger.ac.uk/htgt/wge/crispr/443896431	GTGTTTAATG ATGTAAAGGG AGTTAGGTGG GCTTTCTGTA AATTCTGTTT TGTTTTTTTA CTGTGTGTAT TGCCTGTGAA AGGGAGCCTG CGGATCCATA ACTTCGTATA GCATACATTA TACGAAGTTA TAAATAAGCA AGTACCGGGG AGCAAGTGTG GGATGTCTC	GTCAGAGAGC ATTCCCTGAC ACAATCTTAG ACTATTCAAC TCTATCTTCA CTTTGTCCAC TTCCCTGTCC CATCCAACCT TCTATCCCTC GATAACTTCG TATAATGTAT GCTATACGAA GTTATGGATC CATGTACGGC TCCAGGTCGA CCAATCCAGC GGAGCAGCT
Uqcr10	asymmetric	2	NM_197979.2	https://www.i-dcc.org/imits/targ_rep/alleles/43884/targeting-vector-genbank-file	ENSMUST00000058407	5' utr	ENSMUSE00000763552	ENSMUSE00000833931	3' of gene	http://www.sanger.ac.uk/htgt/wge/crispr/332744478	http://www.sanger.ac.uk/htgt/wge/crispr/332744172	ATGGTGAGGG CAAAGGTGGA AGTTCTGCGG AACAGCAAGG AGTACAGGCG CGAAGGGATC GTCGGCGACG ACATGTTGCC TCACTGCCGA AATAACTTCG TATAATGTAT GCTATACGAA GTTATCTCGA GCTCGCGCCA CTGCGCTTGC GTAGAACCCA ATGTCTTG	TGTGTTTGAG TACAGCTGTC AGCAAATAAA TGCAAAGTGC TCATGAGACC GGCTTTTGCA CGAGTCCTTT ATTAACTTCC TGATCTCCGC TCTCGAGATA ACTTCGTATA GCATACATTA TACGAAGTTA TTGGTAGTTG AGACCGTGCC CAAGCCCCAT GCAAACTC
Smc1a	asymmetric	2	NM_019710	https://www.i-dcc.org/imits/targ_rep/alleles/36536/escell-clone-genbank-file	ENSMUST00000045312	Intron 5-6	ENSMUSE00001304476	ENSMUSE00001289280	Intron 7-8	http://www.sanger.ac.uk/htgt/wge/crispr/566518637	http://www.sanger.ac.uk/htgt/wge/crispr/566518705	GGATGTATTC TCTTTTGCTT TGATGTACTG AGGCCTCTTC TGATTCAATT CCGAGTCCTT TTCCCTTTTG CCAAGGAGAA AGGAAACCAG TATAACTTCG TATAATGTAT GCTATACGAA GTTATCTCGA GTAGTCCTGC AGAACGCAGG GATCCTGGGC TTTTTACC	GTGAATATAT GTTAAGCATA GTGTTTAGCA CACGGTAGCT GCCTGATACA TACAAATTTC TGTTGTTATT AAGGCTATCA TTATTACCTT AATAACTTCG TATAATGTAT GCTATACGAA GTTATCTCGA GTTTAGGGAT TATCACCCCT GATTGTTTTG TTGTGGTT
Nos2	asymmetric	2	multiple	https://www.i-dcc.org/imits/targ_rep/alleles/18649/escell-clone-genbank-file	ENSMUST00000018610	Intron 2-3	ENSMUSE00000349022	ENSMUSE00000349022	Intron 3-4	http://www.sanger.ac.uk/htgt/wge/crispr/340831771	http://www.sanger.ac.uk/htgt/wge/crispr/340831847	TCATATCATT TTGGCTTTGA GTGGTCAAAG CAAAGATGAA AAGGGAAGTG GGGACAAGAT TCTCTAAGAC TGGCTCCCTC ATCCTTCCTG AGAATTCATA ACTTCGTATA GCATACATTA TACGAAGTTA TTTGGAAGCC GGGAACAGGT CATTCCCACC TCTAGCCC	CTATCTCTTG ACAGAAACAG AGCCCTAATG GCACTACCCC GACCCATTCT GTCAACCACC AGGCAAGTTA CTTAGGTACC AGCGCACCCT GATAACTTCG TATAATGTAT GCTATACGAA GTTATGAATT CGGGACCTCT ATTGATGAGC ATCAAGACTG TCCTACTG
Nek1	asymmetric	2	NM_175089	https://www.i-dcc.org/imits/targ_rep/alleles/18615/escell-clone-genbank-file	ENSMUST00000034065.13	Intron 3-4	ENSMUSE00001236349	ENSMUSE00001236349	Intron 4-5	http://www.sanger.ac.uk/htgt/wge/crispr/531685368	http://www.sanger.ac.uk/htgt/wge/crispr/531685488	AGCCAAGTCA GCCAGTGCAC ACTTTATTCA GAGTTTCAGC ATGTTTTATA CAGAAGGCAG AATACAGAAA GATTCCCATG TTTTCTCCTC ACTCGAGATA ACTTCGTATA GCATACATTA TACGAAGTTA TCCAGGTGCT ATTTACCTAG CAATAGCTTA TTTTGGTT	CATCAGCAAA TTTATAGTTA TAAGACCAGG GCAGTCAGGT TTCACAGTGG ACACAGAAGC TCAAGCTTAA CAATGGCCAC TGAAATCCAG TCTCGAGATA ACTTCGTATA GCATACATTA TACGAAGTTA TAACTTTGGT TATTAGCCTT TGATCATTAG CCTGCCTC
Ankle2	asymmetric	2	NM_001253814.1	no IMPC design	ENSMUST00000031474	Intron 3-4	ENSMUSE00001350052	ENSMUSE00000298893	Intron 5-6	http://www.sanger.ac.uk/htgt/wge/crispr/489624775	http://www.sanger.ac.uk/htgt/wge/crispr/489624866	GTGAACTTTT TTTTTGAGAA GGTCTCAAAC TTACAGAGAT CTACATACAT GTGCCTCCTG AGTGCTGGCA TTAAGGGCAT GCACAACCAT GATAACTTCG TATAATGTAT GCTATACGAA GTTATCTCGA GTCTGGCCAT TTAGTGTACT TTGAAGATAA GCCAAGATA	CCTGTAAGTG ACCCCTCACC CATATTCCTG TAAGTAACAC CATGTTGGGC TCTGGTGGTA TCTGTACTTT GGTCGGTCAT GAGTTCCCCA TATAACTTCG TATAATGTAT GCTATACGAA GTTATCTCGA GATGGAGTTC CCAATGTGTA TGCTATGTCT CCCCAAGAT
Slc7a7	asymmetric	2	NM_001253680.1	https://www.i-dcc.org/imits/targ_rep/alleles/25885/escell-clone-genbank-file	ENSMUST00000000984	Intron 2-3	ENSMUSE00000124133	ENSMUSE00000124135	Intron 4-5	http://www.sanger.ac.uk/htgt/wge/crispr/375921231	http://www.sanger.ac.uk/htgt/wge/crispr/375920945	GTCAGCTATG TGTTTGGACC CCGATTATCC TCAGCTTCAT CACTGCAAGG CACTTGCTGA GCACCTGTTG TTTACACTGC CACATTCCCA AATAACTTCG TATAATGTAT GCTATACGAA GTTATCTCGA GGCCCTAGCC CCTTAAACTA GTGTCACAGA ACAAGATGG	ATCTGTATGG GGTAAGGGTG AGTGACGTCT GAAGACAGAC AAAGCTTCAT GAGATTATCT CAGTGTTCCT CAGATTAGGT CACAAACCTG TATAACTTCG TATAATGTAT GCTATACGAA GTTATCTCGA GCGGTAAAAG CGAACCTCTT GCTTCACCCT CTTGAGTAG
Mtg1	asymmetric	2	NM_199301	https://www.i-dcc.org/imits/targ_rep/alleles/15822/escell-clone-genbank-file	ENSMUST00000036977	Intron 4-5	ENSMUSE00001267710	ENSMUSE00001250556	Intron 6-7	http://www.sanger.ac.uk/htgt/wge/crispr/525213817	http://www.sanger.ac.uk/htgt/wge/crispr/525213916	AGGTAGCCAC ACTCCTGGGT TGTGTGTGGG TTGGGTTGGG AGTGGGTGGA TGAATTCCAA TTAGCTGACT GTTGGACAGG TGGATACCCA TCTCGAGATA ACTTCGTATA GCATACATTA TACGAAGTTA TGATCGGGAT GAGTAATGAG GTGTGTGTGA GGTCTCTA	CATGTGAAAG CACATAAGTA CACACTGTGT AGCCAAGGGC TGTTCACCAT CAGACCATGA ACTGTCCTTT TAGCGGACAG AGCAGGCCAT GATAACTTCG TATAATGTAT GCTATACGAA GTTATCTCGA GAGCTATGGA AGGAACGCCA CAAAGCAACA TAGGGCTG
Orai3	asymmetric	2	NM_198424	https://www.i-dcc.org/imits/targ_rep/alleles/16372/escell-clone-genbank-file	ENSMUST00000061587.12	Intron 1-2	ENSMUSE00001285337	ENSMUSE00001285337	3' of gene	http://www.sanger.ac.uk/htgt/wge/crispr/523709301	http://www.sanger.ac.uk/htgt/wge/crispr/523709628	CTTTCTAGCA TGTGGGAGCT GAAACAGGAG GATCTCAAGT TTGAGAGTAG CCTAGGCTTC TCCCAGTGGT TGGAACTTCA TCTCAACCCA AATAACTTCG TATAATGTAT GCTATACGAA GTTATGAATT CTCAGCGGCA TACACCTTTA ATCCCAGCTC TTGGGAGG	AGACGGTAGG ATTTATACTC TCAAGTTCTG AGGCTGAGGA AAAGATGCAC ATGAAGGTAC AGGAGCTGAG GTCCCTTTGA TTTATCCCAA TATAACTTCG TATAATGTAT GCTATACGAA GTTATGAATT CCGAAGGGTA CCAATTTCCT TCCTCTCTCT CCCAGAAA

## Sheet: lssDNA Design and sgRNA
gene	Design Type	LoxP from PAM	RefSeq	Genbank Targeting	Transcript ID	upstream intron	critical exon (5')	critical exon (3')	downstream intron	upstream guide	downstream guide	cDNA reverse primer	Donor Seqence
Eif2s2	lssDNA	2	NM_026030	does not follow IMPC	ENSMUST00000099173.10	Intron 1-2	ENSMUSE00001342000	ENSMUSE00001342000	Intron 2-3	http://www.sanger.ac.uk/htgt/wge/crispr/443896475	http://www.sanger.ac.uk/htgt/wge/crispr/443896431	CTAACTCAAGCTTTCTAG	GAAATTAATACGACTCACTATAggttctccctgtgtttaatgatgtaaagggagttaggtgggctttctgtaaattctgttttgtttttttactgtgtgtattgcctgtgaaagggagcctgcATAACTTCGTATAGCATACATTATACGAAGTTATaaataagcaagtaccggggagcaagtgtgggatgtctccagccccaccttttggcattttaatgtatcctgttcttttaggaatatgctttttgagaataaaggatatttggaatgggcgcttcattaggaattatcacttggtgtttttaaattaacagATGATTTTTGATCCTACTATGAGCAAAAAGAAAAAGAAGAAGAAGAAGCCTTTTATGTTAGATGAAGAAGGTGATGCCCAGA…
Cd44	lssDNA	2	NM_009851	https://www.i-dcc.org/imits/targ_rep/alleles/17544/escell-clone-genbank-file	ENSMUST00000005218.14	Intron 2-3	ENSMUSE00001292286	ENSMUSE00001292286	Intron 3-4	http://www.sanger.ac.uk/htgt/wge/crispr/438463031	http://www.sanger.ac.uk/htgt/wge/crispr/438462999	cttctattgtagaaac	GAAATTAATACGACTCACTATAggatattacataattcagttgttggaacccctaacatttccagagaagtgttatgccatattaaatgtcatttgatggggttttatgaagtggcatcccagATAACTTCGTATAGCATACATTATACGAAGTTATacgttcatgtctattgcttcttgtttttccttggcagGTATGGGTTCATAGAAGGAAATGTGGTAATTCCGAGGATTCATCCCAACGCTATCTGTGCAGCCAACCACACAGGAGTATATATCCTCGTCACGTCCAACACCTCCCACTATGACACATATTGCTTCAATGCCTCAGgttggttccaagtgcatggttttggggttgcctgtATAACTTCGTATAGCATACATTATACGAAGTTA…
Mdh2	lssDNA	2	NM_008617	https://www.i-dcc.org/imits/targ_rep/alleles/18561/escell-clone-genbank-file	ENSMUST00000019323.10	Intron 3-4	ENSMUSE00001275968	ENSMUSE00001272739	Intron 5-6	http://www.sanger.ac.uk/htgt/wge/crispr/492990623	http://www.sanger.ac.uk/htgt/wge/crispr/492990731	cgaaaggtcaccaggccatt	GAAATTAATACGACTCACTATAgggcatggcatatgagacaggtggttaccatccaagggtagattagagtctgaatgctgatgcagagggaagaggtcaagggcagagagcacactaagccaggcagtagctggccagtctgagcctgtgATAACTTCGTATAGCATACATTATACGAAGTTATgggtccactgcctaaccgcctacaaaaaacactgacactggctgcaaagacggaactctcggggccatgtttcctgccatgttctgtgccctcccatgtgcagttcagacaacaggtactgagtcacccacagggtcctccctcacCTTTAGCTCTGCCACAAACGTGTTCGCTCTGACGATGTCAAGGGTTGTCACACCGAAGATCTTGTTAG…
Megf11	lssDNA	2	NM_172522	https://www.i-dcc.org/imits/targ_rep/alleles/9265/escell-clone-genbank-file	ENSMUST00000093829.8	Intron 3-4	ENSMUSE00001306084	ENSMUSE00001306084	Intron 4-5	http://www.sanger.ac.uk/htgt/wge/crispr/546054510	http://www.sanger.ac.uk/htgt/wge/crispr/546054586	catccatcatctccac	GAAATTAATACGACTCACTATAggccctctacaatgtcaccccagcatccttctcggcagcccttgtatctgggaaagattgggaagtcagcaggtttccccagcactgcttgggtaatacattctgcaccacgATAACTTCGTATAGCATACATTATACGAAGTTATgcggcctacatcccgtcatcgatttttctttattgcgttctttcatattcgaagctgccatgcattGtaaagtaattattgaatggcatcctcgatagagcttaacacaaatatcattctaaacgggatggattgattttcaatcctttcaagtggctctctccctcgtgcctagGATCAGCTATAAGACCGCGTATAGGCGCGGCCTCCGGACCATGTACCGGCGGAGGT…
