# Supplementary material for: Comparative analysis of single-stranded DNA donors to generate conditional null mouse alleles
Source: BMC Biol. 2018 Jun 21;16:69. doi: 10.1186/s12915-018-0529-0 (PMC6011517; doi:10.1186/s12915-018-0529-0)
Supplement: Supplementary file 5 — Figure S2. A, B. Frequency distributions of (A) projects with conditional, null, or both allele types, and (B) projects with loxP in cis, in trans, or both, binned by loxP distance. Project results derived from genotyping information gathered from F0 (A) and N1 (B) mice. LoxP distance calculated from genomic distance between Cas9 cut site of each sgRNA. X-axis labels indicate the median value of each bin. (A) Left Y-axis depicts the number of animals screened for each loxP distance bin, while the right Y-axis depicts the allele percentage within each loxP distance bin. (B) Left Y-axis depicts the number of founders bred for each loxP distance bin, while the right Y-axis depicts the transmission percentage for all projects within each loxP distance bin. (XLSX 254 kb) [file 12915_2018_529_MOESM5_ESM.xlsx]

## Sheet: SupTbl2 Microinjection Results
Gene	Cas9	sgRNA	DNA donor	Donor Design	Embryo	Recip	Tfx	F0 Born	PE	Genotyped	Wild-type	NHEJ Event	Single HDR	Null Allele	5+3+N	2 LoxP		N1 cis	N1 trans	not bred
Abat	100 ng/ul	20 ng/ul	100 ng/ul	symmetric	230	6	207	24	0.115942	19	1	2	3	7	2	4		1	-	5
Adgrb3	100 ng/ul	20 ng/ul	100 ng/ul	symmetric	350	8	276	59	0.213768	59	28	14	3	14	0	0		-	-	-
Bbox1	100 ng/ul	20 ng/ul	100 ng/ul	symmetric	400	10	337	46	0.136499	44	15	12	7	8	1	1		1	-	1
Fam132b	100 ng/ul	20 ng/ul	100 ng/ul	symmetric	100	2	72	15	0.208333	16	10	1	1	3	0	1		1	-	-
Fuk	100 ng/ul	20 ng/ul	100 ng/ul	symmetric	250	6	174	38	0.218391	38	3	10	23	1	0	1		1	1	-
IL33	100 ng/ul	20 ng/ul	100 ng/ul	symmetric	300	9	281	52	0.185053	52	23	16	9	1	0	3		2	-	1
Kctd7	100 ng/ul	20 ng/ul	100 ng/ul	symmetric	222	6	198	27	0.136364	28	6	5	4	8	2	3		1	-	4
Ly6e	100 ng/ul	20 ng/ul	100 ng/ul	symmetric	245	7	217	44	0.202765	44	20	13	7	4	0	0		-	-	-
Mbd2	100 ng/ul	20 ng/ul	100 ng/ul	symmetric	245	7	214	49	0.228972	44	5	17	6	12	3	1		1	2	1
Nadk	100 ng/ul	20 ng/ul	100 ng/ul	symmetric	200	5	182	17	0.0934066	17	15	0	0	0	1	1		1	-	-
Nanos2	100 ng/ul	20 ng/ul	100 ng/ul	symmetric	200	6	192	25	0.130208	23	16	3	3	0	0	1		1	-	-
Nudt21	100 ng/ul	20 ng/ul	100 ng/ul	symmetric	245	7	209	38	0.181818	39	9	17	6	6	0	1		-	1	-
Ogdhl	100 ng/ul	20 ng/ul	100 ng/ul	symmetric	320	6	160	16	0.1	21	2	8	7	4	0	0		-	-	-
Pabpc4l	100 ng/ul	20 ng/ul	100 ng/ul	symmetric	320	6	192	19	0.0989583	19	2	4	5	6	1	1		1	1	-
Pbld1	100 ng/ul	20 ng/ul	100 ng/ul	symmetric	250	7	217	22	0.101382	20	1	5	2	12	0	0		-	-	-
Slc2a12	100 ng/ul	20 ng/ul	100 ng/ul	symmetric	200	5	170	13	0.0764706	12	0	1	1	6	0	4		1	-	3
Sucla2	100 ng/ul	20 ng/ul	100 ng/ul	symmetric	200	4	140	19	0.135714	19	17	0	1	1	0	0		-	-	-
Suclg1	100 ng/ul	20 ng/ul	100 ng/ul	symmetric	200	6	176	19	0.107955	17	0	2	8	3	0	4		1	1	2
Sugct	100 ng/ul	20 ng/ul	100 ng/ul	symmetric	180	5	155	33	0.212903	32	21	4	4	3	0	0		-	-	-
Tmem70	100 ng/ul	20 ng/ul	100 ng/ul	symmetric	260	5	170	23	0.135294	23	6	2	5	4	1	5		2	-	4
Il1rl1 (symmetric)	100 ng/ul	20 ng/ul	100 ng/ul	symmetric	120	3	88	19	0.215909	19	1	3	6	6	0	3		2	1	0
Eif2s2 (symmetric)	100 ng/ul	20 ng/ul	100 ng/ul	symmetric	200	4	120	21	0.175	19	7	1	4	7	0	0		-	-	-
Eif2s2	100 ng/ul	20 ng/ul	100 ng/ul	asymmetric	330	8	240	45	0.1875	45	19	7	5	10	4	0		-	-	-
Il1rl1	100 ng/ul	20 ng/ul	100 ng/ul	asymmetric	220	6	150	37	0.246667	37	21	7	6	3	0	0		-	-	-
Ankle2	100 ng/ul	20 ng/ul	100 ng/ul	asymmetric	195	6	195	28	0.14359	28	5	8	8	3	1	3		-	2	2
Mtg1	100 ng/ul	20 ng/ul	100 ng/ul	asymmetric	180	6	174	26	0.149425	25	1	1	0	8	6	9		1	1	13
Nek1	100 ng/ul	20 ng/ul	100 ng/ul	asymmetric	200	6	192	35	0.182292	35	14	11	7	3	0	0		-	-	-
Nos2	100 ng/ul	20 ng/ul	100 ng/ul	asymmetric	240	8	207	21	0.101449	21	9	1	2	8	0	1		-	1	-
Orai3	100 ng/ul	20 ng/ul	100 ng/ul	asymmetric	220	7	207	14	0.0676329	12	0	1	4	3	0	4		2	-	2
Slc7a7	100 ng/ul	20 ng/ul	100 ng/ul	asymmetric	260	8	240	26	0.108333	26	7	5	9	4	0	1		-	1	-
Smc1a	100 ng/ul	20 ng/ul	100 ng/ul	asymmetric	220	7	217	32	0.147465	26	5	8	9	1	0	3		1	1	1
Uqcr10	100 ng/ul	20 ng/ul	100 ng/ul	asymmetric	180	5	146	34	0.232877	34	23	2	7	1	0	1		1	-	-
Cd44	50 ng/ul	10 ng/ul	50 ng/ul	lssODN	200	5	160	10	0.0625	10	1	0	0	2	4	3		2	-	5
Eif2s2	50 ng/ul	10 ng/ul	50 ng/ul	lssODN	130	3	125	9	0.072	9	0	1	2	0	0	6		2	-	4
Mdh2	50 ng/ul	10 ng/ul	50 ng/ul	lssODN	180	6	164	17	0.097561	16	0	5	6	1	1	3		1	-	3
Megf11	50 ng/ul	10 ng/ul	50 ng/ul	lssODN						11	1	1	4	0	0	5		1	-	4
