# Supplementary material for: Comparative analysis of single-stranded DNA donors to generate conditional null mouse alleles
Source: BMC Biol. 2018 Jun 21;16:69. doi: 10.1186/s12915-018-0529-0 (PMC6011517; doi:10.1186/s12915-018-0529-0)
Supplement: Supplementary file 7 — Table S6. Location, sequence, mismatch number, and primer sequences for off-target sites listed by gene. When necessary, sequencing primer sequences are also listed for off-target sites. (XLSX 16 kb) [file 12915_2018_529_MOESM7_ESM.xlsx]

## Sheet: Off-target site information
Gene	Location (Mouse GRCm38)	sgRNA	Sequence	Mismatches	ID	Forward Primer (5' to 3')	Reverse Primer (5' to 3')	Forward Sequencing Primer (5' to 3')	Reverse Sequencing Primer (5' to 3')
Il1rl1	1:40441766-40441788	on-target	AGTAATTGCTCGATGCTCTC TGG	0	Original CRISPR	-	-
Il1rl1	8:105810479-105810501	off-target	AGTCAGTGCTCGATGCTCTC TGG	2	OT5site1	AGGTCTCAGTCAGCCTTCCA	GTTGCTTCTGCACAGCACAT
Il1rl1	1:168092098-168092120	off-target	TATAATTGCTAGATGCTCTC AGG	3	OT5site2	CCTGGAAGAGTGCAGGTCTC	AGGACCCCAGCATTTCCTAA
Il1rl1	8:103844748-103844770	off-target	AGTAAATGCTCAATGCTGTC TGG	3	OT5site3	CTGATTGGGAAGCCTCAGGG	TTCAGCCATCACCAAGCTTG
Il1rl1	1:40443987-40444009	on-target	TCCATGACAAAGACGTGTTC AGG	0	Original CRISPR	-	-
Il1rl1	1:189337075-189337097	off-target	GCAATGACAAAGACTTGTTC TGG	3	OT3site1	TCATGACTTTTCCTGTGTGTCTC	ATAATGATGTGTTCAGTCAAGCA
Il1rl1	13:12311002-12311024	off-target	TCCATGAAAAAGAGGTCTTC TGG	3	OT3site2	GCAAGGAAAACCAGACTCGG	ACATCGAATTCTGCTTCCCGT
Il1rl1	9:28621445-28621467	off-target	TGCATGACAAAGAGGTGATC AGG	3	OT3site3	TCTGATAGACACATAGAAAATTAGCT	TCATCTACCTATTGCTGACCA
Il1rl1	4:34498251-34498273	off-target	TTCAGGCCAGAGACGTGTTC TGG	4	OT3site4	CACATCCTCAAAATGGCTCTC	GCTGCCGAACTATCACAAAA
Kctd7	5:130147868-130147890	on-target	CGACCTGATAGCCCTTAAAT GGG	0	Original CRISPR	-	-
Kctd7	18:27854850-27854872	off-target	AGACTTGAAATCCCTTAAAT TGG	4	OT5site1	TGTGCACCTATTTGAGTTTACATGT	GGCAGATCCCACATTAGGCA
Kctd7	2:43003078-43003100	off-target	AGACCTTATACCTCTTAAAT GGG	4	OT5site2	ACTTATATGAACCCATTGTATGACAAA	CTGAACCCCCAAGCTCACAT
Kctd7	15:29403420-29403442	off-target	CAACCAAATAGCCTTTAAAT AGG	4	OT5site3	ACCACCTTTACATCATCCCTTAGG	TCTGTGTGGCCCATTGTTATCT
Kctd7	5:130149391-130149413	on-target	TGTGTGCGTGAGGCCCGAAT GGG	0	Original CRISPR	-	-
Kctd7	X:104999817-104999839	off-target	TGTGTGCGAAAGGCCAGAAT AGG	3	OT3site1	GGACCCAGGTTCAATTCCCA	GTGTTTTGCCCTCACGTATGT
Kctd7	3:103946275-103946297	off-target	TGTGTGCTTGATGCCTGAAT AGG	3	OT3site2	AGATAATATCGGTCAGTGGTTTTACC	TGACATGGCAGGTTACAACTCT
Kctd7	1:25172024-25172046	off-target	TGTGTGGGTGAGGCACAAAT GGG	3	OT3site3	CCACGTAGACCGAGCCAAAG	TGGTAGGGGCCATCTTATTACC
Slc2a12	10:22664214-22664236	on-target	GCTAGTGCCTTATTCTGCCA TGG	0	Original CRISPR	-	-
Slc2a12	4:34114984-34115006	off-target	TCTAGTGACTGATTCTGCCA GGG	3	OT5site1	AGCCTTTGGGATGAGAGACA	TGGAGTCCCTGGGTAAGAGG
Slc2a12	5:135968841-135968863	off-target	GCAAGTGCCTTTATCTGCCA AGG	3	OT5site2	GAGGTCAAAGGATCACTGCCA	GGGGCACAGAAACATAGGCA
Slc2a12	16:28518777-28518799	off-target	GCAAGTGCCTTTTTGTGCCA AGG	3	OT5site3	ACTCTGGTAATCCATCAGGCT	GCAGTTACTTGCAGAAGTGTCA
Slc2a12	10:22665840-22665862	on-target	GGACGCCTGGTGTTCTGCAC AGG	0	Original CRISPR	-	-
Slc2a12	4:46719710-46719732	off-target	GGAAGCCTGGTGTTCAGGAC AGG	3	OT3site1	GCTCTGGTGACTACTGAGGC	TATGCACCCCTACTTCCAGC
Slc2a12	17:6201723-6201745	off-target	AGCGGCTTGGTGTTCTGCAC AGG	4	OT3site2	GCTATTCACTGGGCCCTTGT	CCTGAACGGATGACAGTGGG
Slc2a12	16:57105166-57105188	off-target	AGGCGCAGGGTGTTCTGCAC AGG	4	OT3site3	TCCCCCTGTTCCCATCAGTA	TGCAAATGATTGGTGCCTGG	GGCCTGACCTGCTGATTCAT	TCGTGGCATCTGTAGGAAGC
Smc1a	X:152027649-152027671	on-target	CTGCGTTCTGCAGGACTAAC TGG	0	Original CRISPR	-	-
Smc1a	8:74288898-74288920	off-target	CTGAGTTCTGCTTGACTAAC AGG	3	OT5site1	GGCAGGAGTTGTCTGTCCAA	AGACTGAATCATGGTGGAGCTG	CAGTGAGGGAGCTGAAGGTG	AGGAAAACAGATACCCAGTGCT
Smc1a	11:45575345-45575367	off-target	CTGCTTTCTGCAGGGCAAAC AGG	3	OT5site2	GGACATCAAAGGCGACATGC	ATGTTCCTGTGGCTCAGAGC
Smc1a	6:96949468-96949490	off-target	CTGCTTTCTGCAGGATTGAC GGG	3	OT5site3	GCGGAGGTCAGATACAGCAT	AGGGTGACAGTGTTGCTTGT
Smc1a	X:152028291-152028313	on-target	GGGGTGATAATCCCTAAATA AGG	0	Original CRISPR	-	-
Smc1a	2:90003658-90003680	off-target	GGGGTACAAATCCCTAAATA TGG	3	OT3site1	ATGGTCACCCTAGTCTGCTT	GGCTAGGGAGGGCAAGAAAG	TGTACCAGAATTAGCACAGGATGA	TCCCTTGCATTCTCCACAGC
Smc1a	15:24591836-24591858	off-target	GGAGTGCTTATCCCTAAATA GGG	3	OT3site2	ACACAGAGAGCGAACTGGAC	AGCCCTCTGTTTCTGCTTCA
Smc1a	10:6787961-6787983	off-target	GGGGTGATAACCTGTAAATA AGG	3	OT3site3	TCCTAAGCAGGTCCAGGAGA	ACATTAGAGATGTGAGGGAGGA
Abat	16:8577714-8577736	on-target	TGTTGTGGTCTGCCTAATGT GGG	0	Original CRISPR	-	-
Abat	5:18637126-18637148	off-target	TTTTGTGATCTGCCTAATGT TGG	2	OT5site1	TTGAACAGTTTTATTTCCTTCACCT	AAGAGGCTTCACTCAGCAGC
Abat	8:16179653-16179675	off-target	AGTTGTGGGCTGCCTAATGT TGG	2	OT5site2	TGGAGAGATGGTTTGGTAGGT	TGGGGAGATCATAAGGGGGT	GTGGACCCCTGTGTAGGTTG	TTGGTGCCTGTGTGTAAGCA
Abat	18:34613400-34613422	off-target	TGTTTTGGTCTGCCAAATGT TGG	2	OT5site3	GACAGGGCCCTCCTCTAGTT	AAGAGTATGGTAGCTCATGCC
Abat	3:133549116-133549138	off-target	TGTTGTGGGCTGCCCAATGT GGG	2	OT5site4	GTGGTGCCTGAAGAGTCCAG	TGCTCAGTTCTTGCAGAGGA
Abat	11:98568482-98568504	off-target	GGTTGTGGTCTGCCTGATGT GGG	2	OT5site5	GCACTTCACAGCTCTTGCAG	CCCTGGGATGGTGTTACAGG
Abat	1:151264613-151264635	off-target	TGTTGTGGGCTGCCTGATGT GGG	2	OT5site6	TGGCTTAGCAGTTAAAAGCAAA	ACCAGACACTTTGCATTCTCCT	CCATCTCTCCAGCCCTCTTT	ACTGGCCACCTGTTTTGTGA
Abat	4:89595176-89595198	off-target	TGTTGTGGTCTTCCTGATGT GGG	2	OT5site7	GGTCCTGAGAGTGGTAAAGGG	TGTGGGATCTCCTAGGGCTT
Abat	1:90731937-90731959	off-target	TTGTGTGATCTGCCTAATGT GGG	3	OT5site8	CGGTGTAGAGAGAACACTCGG	TGTGAAGTCTCAAGTGGCTGG
Abat	X:131295676-131295698	off-target	GATTGTGGGCTGCCTAATGT GGG	3	OT5site9	GCAATGTGCTTTCAGAGGACC	TATGGAGGCCACAATGGAGC
Abat	16:22862962-22862984	off-target	GATTGTGGGCTGCCTAATGT GGG	3	OT5site10	TGCCCACAGACGCTAAAAGA	TGCTTCTCTTGCAGAGGACC	CATCCAGGCAAACCTCCCTC	ACTGGGTTTCTAGGAAATAATGACA
Abat	16:8578432-8578454	on-target	CACCTTTGAAGCCTTCACAA TGG	0	Original CRISPR	-	-
Abat	11:37128806-37128828	off-target	AAGGTTTGAAGCCTTCACAA TGG	3	OT3site1	CACCAGCAGCTACGGTAGTA	TGGTAACTAATCATGCCTCGGG
Abat	11:61268862-61268884	off-target	CAACTTTGTAGCTTTCACAA TGG	3	OT3site2	TGGGCACATTGCTATCCCAG	AAGCGCCTCAGATAAGCCTC
Abat	1:70051269-70051291	off-target	CATCTTTGAAGAATTCACAA GGG	3	OT3site3	AGAGGCATTTTAGATCCTGTTGC	CATGTAGCCATGCCACAGGA
Uqcr10	11:4704319-4704341	on-target	CAAGCGCAGTGGCGCGAGTT CGG	0	Original CRISPR	-	-
Uqcr10	2:84933095-84933117	off-target	CAAGGGCAGTGGCAAGAGTT AGG	3	OT5site1	GGAGGCCCAGCTTTGTGG	TCTGGAGCCAAGACATTCAC
Uqcr10	5:134099987-134100009	off-target	CATCCGCGGTGGCCCGAGTT GGG	4	OT5site2	CTTCCCTGGGCCGGTTG	TGTGCAGTTCCATCGTCCG
Uqcr10	8:22243530-22243552	off-target	CAAGGTCAGTGGGTCGAGTT TGG	4	OT5site3	TCAGAGCCAGCAAAAGGACA	CCAACAGCCTCAGCATGACT
Uqcr10	11:4701912-4701934	on-target	GCACGGTCTCAACTACCAAG CGG	0	Original CRISPR	-	-
Uqcr10	10:87732071-87732093	off-target	GCTCCATATCAACTACCAAG TGG	4	OT3site1	GTTCCTGTGAGCTGTGGGTT	TGTGTGTGCCTATGTGGGAG
Uqcr10	2:130129224-130129246	off-target	GCTGGTTCCCAACTACCAAG AGG	4	OT3site2	GACAGGTACCACAGGAAGCC	AAAGCCAGCACTTCTCAGGA
Uqcr10	X:57922873-57922895	off-target	TCACAGTACCAACTACCAAG TGG	4	OT3site3	TAGGTTTGGAAGCAGTGCCC	GACGGGGAAAGAAGGGTTCC
Eif2s2	2:154888503-154888525	on-target	CCTGCAAATAAGCAAGTACC GGG	0	Original CRISPR	-	-
Eif2s2	13:114185081-114185103	off-target	CCTCCAAATAACCAAGTAAC TGG	3	OT5site1	CACTTCCGTGTCGAGGACAA	GAAGTCAGGAGTGTGAGGGC
Eif2s2	14:77934217-77934239	off-target	CCTGCACATCAGCAAGTCCC AGG	3	OT5site2	TCCAAACAAAAGGTCAGTGAGC	GAGCTTGGCAGGATACAGTTTA
Eif2s2	16:15399936-15399958	off-target	CTTGCAAATAAGCCTGTACC AGG	3	OT5site3	TCCAGTTCCTCCTTTTGGGC	GTGTGCAGCCATACCTAGTGA
Eif2s2	2:154888101-154888123	on-target	CGACCTGGAGCCGTACATCG AGG	0	Original CRISPR	-	-
Eif2s2	1:78594710-78594732	off-target	CAGCCTGGAGCTGTAGATCG AGG	4	OT3site1	TGAGGGGGTTTTCTGGTTGG	TCCTTTCCAGTGTTTGCCTGT
Eif2s2	1:128628596-128628618	off-target	AGACCTGAAGCTGTACCTCG GGG	4	OT3site2	TCTGACCCTGCCTTCCAAAC	TTTCCTGAGGGTGAGCACAC
Eif2s2	10:66120815-66120837	off-target	CCACCTGGAACCTTACATTG TGG	4	OT3site3	AGAAGCAGAACCGTGTTAAATGG	TTTAGTGAATTGTATCTGCAAATCATG
